# Supplementary material for: Mechanistic modelling of highly pathogenic avian influenza: A scoping review revealing critical gaps in cross-species transmission models
Source: PLoS One. 2026 Apr 30;21(4):e0347929. doi: 10.1371/journal.pone.0347929 (PMC13132250; doi:10.1371/journal.pone.0347929)
Supplement: S1 Table — (XLSX) [file pone.0347929.s002.xlsx]

## Sheet: Sheet1
						Identification									Model Features																			Data and code				Outcomes
DOI	Covidence number	Published Year	model ID	Pathotype	Subtype	Region	Principal Region/Country (Country)	Region_Specific	Region_Level	Epidemic year			Objectives	Modelling_Approach	Model_Type	Model_Type_Method	Model Equations	Model_Structure	Transmission_Hosts	Animal_Component	Environment_Component	Human_Component	Wild Birds	Domestic_Bids	Saptial_Component	Scale of transmission	Optimal_Control_Measures?	Analysis_Methods	Calibration	Validation	Parameters	Values & Source		Data Source	Data Type	Data Link		Results	Reported_Limitations
https://pubmed.ncbi.nlm.nih.gov/37128393/	#6	2023	Lee et al. 2022	HP	H5N1	Africa	Nigeria	Northern and Southern	Regional	2014-2016			Develop a compartmental ODE model for HPAI in poultry to evaluate containment strategies, including reducing contacts, culling, and limiting transportation, and assess their effectiveness using the 2014–2016 outbreak in Nigeria.	A compartmental deterministic ODE model for poultry populations, incorporating transmission dynamics, culling, contact reduction, and movement restrictions	Compartmental Model	Deterministic	ODE	SID	Avian-Avian	Poultry	No	No	No	Yes	Yes	Between-area	Yes	Numerical simulations	Yes	No	1. Initial live poultry population 2. Basic reproduction number (first wave) 3. Basic reproduction number (second wave) 4. Average live poultry lifespan 5. Average live poultry lifespan after infection	1. Southern: 40000000; Northern: 126000000 (collected locally) 2. Southern: 1.25; Northern: 1.26 (Optimal parameters estimation) 3. Southern: 1.3; Northern: 1.31 (Optimal parameters estimation) 4. 60 days (Lee, E. K., Liu, Y., & Pietz, F. H., 2017) 5. 10 days (Zhang, T., Wu, Q., & Zhang, Z. 2020)		Historical data	1. Historical 2006 bird flu data 2. The reported cumulative bird infections during the 2014-2016 outbreak in southern and northern Nigeria	NA		Reducing contact rates among domestic poultry by 20% through early cluster isolation effectively contains the outbreak and helps prevent a second wave. Slaughtering infected birds alone is less effective, requiring over 80% culling and still failing to prevent a second wave, with economic and secondary infection risks. Reducing the transportation of birds is only effective when applied locally or…	None reported.
10.3201/eid3101.241140	#73	2025	Planchand et al. 2025	HP	NA	Europe	France	NA	Country	NA			Evaluate the effectiveness (sensitivity, timeliness) of passive and active surveillance methods for detecting HPAI transmission in vaccinated ducks by using a mathematical model.	Stochastic compartmental SEIRD model for within-flock HPAI virus transmission, accounting for vaccination, partial immunity, and random introduction of infection.	Compartmental Model	Stochastic	ODE	SEIRD(susceptible, exposed, infectious, recovered, or dead)	Avian-Avian	Poultry	No	No	No	Yes	No	Well-mixed	Yes	Numerical simulations	No	No	1. Day of virus introduction 2. Transmission rate (day-1) 3. Natural mortality rate Unvaccinated ducks: 4. Probability of dying from the disease Vaccinated but non-immune duck: 5. Mean duration of the latent period (day) 6. Mean duration of the infectious period(day) 7. Probability of dying from the disease 8. Reduction factor for the probability of dying from the disease Vaccinated immune duck: …	1. Uniform(min = 10, max = 84) 2. Gamma(rate = 3.1; shape = 11.1) Mean = 3.6; Variance = 1.2 (derived from Vergne T et al.) 3. Gamma(rate = 6613.8; shape = 1.2) Mean = 1.8 × 10−4; Variance = 2.7 × 10−8 (derived from Vergne T et al.) 4. Gamma(rate = 228.3; shape = 157.8) Mean = 0.69; Variance = 3 × 10−3 (derived from Vergne T et al.) 5. Gamma(rate = 6.2; shape = 2.9) Mean = 0.47; Variance = 0.076 …		NA	NA	NA		Results demonstrated that enhanced passive surveillance (samples tested from dead ducks, weekly) was the most sensitive and timely approach with regards to viral detection, whereas active surveillance (live duck samples, monthly, cross-sectional sample) was the least effective method.	Other sampling approaches (e.g. environmental samples) or diagnostic methods beyond RT-PCR were not considered in this study.
10.1007/s00285-024-02181-x	#100	2025	Yang & Fan 2025	HP	H5Nx	Americas	United States Canada	NA	Regional	NA			Develop and analyze a mathematical model comprised of reaction-advection-diffusion equations to represent avian influenza transmission between wild birds, domestic poultry, humans, and the environment, evaluate the effects of important parameters on the basic reproduction number, and assess spatiotemporal dynamics and spillover risks associated with wild bird activity.	Deterministic spatially structured PDE model (reaction–advection–diffusion) for avian influenza, incorporating wild bird migration, poultry and human populations, environmental contamination, and virus transport.	Compartmental Model	Deterministic	PDE	SI-SIR (+E) (E: environment)	Avian-Avian Avian-Human Human-Human	Wild birds&Poultry	Yes	Yes	Yes	Yes	No	Well-mixed	No	Qualitative Analysis	No	No	1. Total number of wild birds 2. Recruitment of poultry 3. Recruitment of humans 4. Incidence rate of wild birds 5. Incidence rate of poultry from infectious poultry 6. Incidence rate of poultry from infectious wild birds 7. Incidence rate of poultry from the viruses in the environment 8. Incidence rate of humans from infectious poultry 9. Incidence rate of humans from the viruses in the environm…	1. 8.9 × 10^6 (Duck Unlimted, https://www.ducks.org/conservation/waterfowl-research-science/ understanding-waterfowl-theblue-winged-ducks) 2. 8.5 × 10^4. Week−1 (Government of Canada, https://agriculture.canada.ca/en/sector/animal-industry/ poultry-egg-market-information/imports-exports, Statista, https://www.statista.com/statistics/196028/totalnumber-of-all-chickens-in-theus-since-2000/) 3. 7.4 …		NA	NA	NA		Results show that wild bird migration and related parameters strongly influence the basic reproduction number, as well as the spatio-temporal infection dynamics in domestic poultry and humans.	The model assumes a constant size of the wild bird population and does not consider variabilities in population size or demographic factors. A constant convection coefficient is also assumed rather than a time-dependent coefficient due to the added complexity for model analysis
10.1016/j.cimid.2023.102108	#110	2023	Malek & Hoque 2024	AI	NA	Asia	Bangladesh	NA	Country	2016-2018			Develop and analyze a mathematical model to examine seasonal avian influenza transmission.	Deterministic compartmental ODE model for within-flock avian influenza, dividing the population into susceptible, exposed, symptomatic infected, asymptomatic, treated, and recovered birds.	Compartmental Model	Deterministic	ODE	SEIATR (susceptible, latent, infected, asymptomatic, treated, and recovered)	Avian-Avian	Poultry	No	No	No	Yes	No	Between-farms	Yes	Numerical Analysis Qualitative Analysis	No	Yes, the model was qualitatively validated by comparing simulated infections with field data from Dhaka City Corporation between 2016 and 2018.	1. Constant Contact rate 2. Degree of seasonality 3. Initial phase of the amplitude 4. Vaccination efficiency rate 5. Coefficients of the transmission vector of asymptomatic individuals 6. Coefficients of the transmission vector of treatment individuals 7. Incubation rate 8. fraction of the exposed individuals that go to asymptomatic 9. Treatment rate 10. Recovery rate of infective 11. Recovery r…	1. 13× 10^{-9}. (fitted) 2. [0,1] 3. pi/6 4. 0.8-1 (Kwon et al.) 5. 0.7-0.8 (Malek and Hoque) 6. 0.6 (Govorkova et al.) 7. 0.5-0.05 (Rahman et al.) 8. 0.05-0.35 (Kanamori et al.) 9. 0.7-0.9 (Malek and Hoque) 10. 0-0.1 (Payungporn et al.) 11. 0.60 (Kanamori et al.) 12. 0.7 (Galvin et al.) 13. 0.9-1 (Payungporn et al.) 14. 0.7-0.8 (Galvin et al. ) 15. 0.6 (Yuan) 16. 0.1		References	The field data of new avian influenza cases	NA		Numerical results showed that the effective reproduction number increased with increased seasonality as well as decreased vaccine efficacy. In comparison, the effective reproduction number decreased with increasing time. Furthermore, improved vaccine efficacy mitigated infection waves in poultry farms, and the absence of any control measures would likely lead to continued seasonal outbreaks.	None reported.
10.1063/5.0225874	#125	2024	Yang & Zhang 2024	AI	NA	NA	NA	NA	NA	NA			Develop and analyze a stochastic mathematical model for avian influenza with the inclusion of spatial diffusion and nonlocal delay and provide a potential control strategy for stability assessment in a set period of time.	Stochastic compartmental ODE model with spatial diffusion, nonlocal delay, and white noise perturbations in death rates.	Compartmental Model	Stochastic	PDE	SI-SIR	Avian-Avian Avian-Human Human-Human	Wild birds&Poultry	No	Yes	Yes	Yes	No	Well-mixed	Yes	Numerical Analysis Qualitative Analysis	No	No	1. Number of all recruits and newborns in the avian population 2. Number of all recruits and newborns in the human population 3. Avian-to-avian transmission rate 4. Avian-to-human transmission rate 5. Natural mortality of the avian population 6. Natural mortality of the human population 7. Mortality caused by disease of avian population 8. Mortality caused by disease of human population 9. Recove…	Values (Per day) 1. 350 (ref) 2. 100 (ref) 3. 5.1×10−4 (ref) 4. 8×10−7 (ref) 5. 5×10−1 (Assumed) 6. 3.91×10−1 (ref) 7. 1/400 (ref) 8. 0.3445 (ref) 9. 0.01 (ref) 10. 0.1 (ref) 11. 0.1 (ref)		NA	NA	NA		Results demonstrate that implementing a particular control strategy will eventually lead to viral eradication in bird and human populations. Additionally, the level of viral transmission can be determined by accounting for control measures in the model, even if cumulative infections in both populations are not exactly known.	The model does not consider other potential sources of random factors, such as age structures, impulsive perturbations, Markov switching, and more.
10.1111/zph.13116	#130	2024	Kirkeby et al. 2024	AI	H5N1,H5N2,H7N7	NA	NA	NA	NA	NA			Use a stochastic SEIR simulation model with literature-based parameters to examine how virus subtype and poultry species affect the duration and severity of avian influenza outbreaks in large poultry flocks, and generate insights for surveillance and control strategies.	A simplified individual-based (agent-based) SEIR model	Agent-based Model	Simulation	NA	SEIR	Avian-Avian	Poultry	No	No	No	Yes	No	Well-mixed	Yes	Numerical Analysis	No	No	Different subtypes: 1. transmission rate 2. duration of the latency period 3. period of infection.	supplementary material		The World Organization for Animal Health (WOAH) (2022)	Avian influenza outbreaks in the period 2015-01- 01 to 2023-10- 13	https:// wahis. woah. org/#/ home		Simulation results showed that avian influenza outbreaks vary substantially in duration and severity depending on virus subtype and poultry species. HPAI outbreaks in both chickens and turkeys were generally shorter than LPAI outbreaks, while specific subtypes like H5N1, H7N1, and H7N3 caused the most severe infections. Outbreaks of H5N2 and H7N7 were slower and less severe. These findings highli…	The study lacked reliable latency estimates for certain subtypes (H5N2, H7N3, H7N7), leading to the use of a default one-day latency, which may not reflect field conditions or genotype differences. Parameter estimates were also missing for H5N8, and the model could not simulate infections by specific genotypes or clades. Ducks were not included due to limited data, and the potential effects of in…
10.3934/mbe.2023872	#212	2023	Covington et al. 2023	AI	NA	NA	NA	NA	NA	NA			Prove that partially diffusive mathematical models for avian influenza and Ebola predict persistent infection when the basic reproduction number is greater than one, even if only one infection-related component (e.g., infected birds or virus concentration in water) is initially nonzero, thereby relaxing the stronger initial conditions required in previous studies.	Deterministic compartmental PDE (reaction–diffusion) models for AI and EVD, tracking susceptible, infected, recovered, environmental virus (and deceased for EVD), incorporating mobility, environmental transmission, and spatial heterogeneity.	Compartmental Model	Deterministic	PDE	SIR	Avian-Avian	Unspecified birds	No	No	Yes	Yes	No	Well-mixed	No	Theoretical analysis	No	No	NA	NA		NA	NA	NA		This study analyzed partially diffusive PDE models for avian influenza and Ebola, in which only some components diffused in space. It proved that infection persisted when the basic reproduction number exceeded one, even if only one infection-related component was initially nonzero. The result closed the gap between fully and partially diffusive models and could be extended to other diseases, such…	None reported.
10.1098/rsif.2024.0523	#258	2025	Lambert et al. 2025	HP	H5Nx	Europe	Netherlands France	NA	Country	Netherlands: 2014-2018 2020-2021 France: 2016–2017 2021–2022			Estimate outbreak-specific most likely dates of first infection for highly pathogenic avian influenza (HPAI) in poultry farms using a stochastic mechanistic model and approximate Bayesian computation (ABC). Develop an online application to provide real-time support for policymakers and veterinarians, enabling more efficient and targeted contact tracing during HPAI outbreaks across different poult…	Stochastic compartmental model with probabilistic infection dynamics and Bayesian parameter estimation.	Compartmental Model	Stochastic	ODE	SEIRD	Avian-Avian	Poultry	No	No	No	Yes	No	Well-mixed	Yes	Parameter estimation using stochastic simulations and approximate Bayesian computation	Yes	No	1. time of first infection (day) 2. transmission rate (per day) 3. average duration of the latent period (day) 4. average duration of the infectious period (days) 5. Probability of dying of disease 6. baseline mortality rate (per day)	1. The time of first infection for each flock ranged between a median of 4.7 (95% CrI: 1.2, 17.3) and 19.9 (95% CrI: 11.9, 31.3) days; between 5.0 (95% CrI: 2.2, 8.8) and 6.2 (95% CrI: 1.2, 17.3) days in turkeys; between 4.3 (95% CrI: 2.5, 6.9) and 9.0 (95% CrI: 3.7, 15.5) days in Pekin ducks (Supplementary material)		The Netherlands Food and Consumer Product Safety Authority (NVWA)	1. We analysed daily mortality data from layer, broiler and breeder chicken (n = 27), broiler Pekin duck (n = 10) and broiler turkey (n = 4) flocks gathered by The Netherlands Food and Consumer Product Safety Authority (NVWA) from 41 Dutch outbreaks of clade 2.3.4.4 HPAI viruses 2. daily mortality data from 11 layer, broiler and breeder chicken and 11 mule duck outbreaks in France	NA		Estimated flock-specific first infection times for 63 HPAI-infected flocks (3.4–19.9 days before last observation) using a stochastic SEIRD model; developed a Shiny app for real-time estimates; results indicate contact-tracing windows can be tailored per flock to improve efficiency and resource use.	Only time of first infection reliably estimated; model limited to flocks with abnormal mortality, certain poultry species, and unvaccinated flocks; other parameters weakly identifiable; dependent on priors and not all data types incorporated.
10.1038/s41598-025-89827-y	#263	2025	Llanos-Soto et al. 2025	HP	H5N1	Europe	Croatia	NA	Country	2021-2022			Develop a stochastic mathematical model to understand the temporal interactive effects of wild waterfowl migration and associated stopover length on local waterfowl populations and subsequent HPAI infection risk in backyard poultry farms.	Stochastic compartmental ODE model for HPAI transmission at the waterfowl–backyard poultry interface, capturing intraspecific, environmental, and spillover transmission, with stochastic infection events.	Compartmental Model	Stochastic	ODE	SI-SIR (+E) (E: environment)	Avian-Avian	Wild birds&Poultry	Yes	No	Yes	Yes	No	Well-mixed	No	Predictive Analysis	Yes	Yes, the model was quantitatively validated using historical outbreak data from backyard poultry farms and swan mortalities.	1. Number of mute swans that migrate into Croatia to winter at Crna Mlaka (birds) 2. Number of migratory mallards that migrate into Croatia to stopover at Crna Mlaka (birds) 3. Starting number and max population size of non-migratory (resident) mallards at Crna Mlaka (birds) 4. Number of backyard poultry farms in Jastrebarsko, Crna Mlaka’s closest municipality (12.5 km; farms) 5. Time it takes fr…	supplementary material		The World Organisation for Animal Health (WOAH) World Animal Health Information System (WAHIS),	Historical data on the H5N1 outbreaks reported in 2021–2022 in Croatian backyard poultry farms	NA		Results showed that the duration of waterfowl stopover periods was a key determining risk factor for HPAI in backyard poultry farms, with pathogen virulence and host immunity also contributing to risk of transmission in this interface environment.	Due to data and knowledge limitations, LPAI co-circulation and age-specific susceptibility were not considered when assessing host immunity. Environmental factors on HPAI inactivation also could not be incorporated due to limited in-vivo/in-situ understanding. Interactions and transmission between other waterfowl species were also not included due to lack of data. Sampling intensity and underrepo…
10.3390/v17020196	#343	2025	Takekawa et al. 2025	HP	H5Nx	Asia	Mongolia	NA	Regional	NA			Use an agent-based simulation model to assess the effects of waterfowl (Swan Geese) spatiotemporal breeding and migration behaviour and other ecological factors on the spread and persistence of HPAI.	Agent-based SEIR model (individual-level simulation).	Agent-based model	Simulation	NA	SEIR	Avian-Avian	Wild birds	No	No	Yes	Yes	No	Well-mixed	No	Predictive Analysis	Yes	No	Host: 1. Initial number of agents 2. Daily rate of inter-wetland movement Environment: 1. Arena 2. Distance from wetlands Pathogen: 1. Initial number of infectious agents 2. Latent period 3. Infectious period 4. Contact distance 5. Transmission rate 6. Mortality rate	Host: 1. 1000 and 2000 agents (Number of agents representing 3500 Swan Geese based on family group sizes) 2. Molting: 0%, 1%, 2% The rate during themolting period increased from0% (telemetry data) to 2% to exploremodel sensitivity, while post-molting and pre-migration were based on telemetry data. Post-molting: 4.3% Pre-migration: 8.1% Environment: 1. Grid matrix: rows = 1430, columns = 1303, res…		NA	Empirical field data from Swan Geese (Anser cygnoides) in northeastern Mongolia	NA		Results showed that HPAI persistence was predicted by wild bird movement between wetland regions during the molting phase of the life cycle. The transmission rate was also an important parameter in determining persistence: highly infectious strains resulted in more severe but shorter outbreaks compared to more moderate strains that contributed to increased persistence. Decreasing wetland habitats…	Data may not accurately reflect the full range of Swan Geese movements that may occur due to varied habitat factors or disturbances, or non-typical moults. As well, the study does not account for the potential transmission contribution of other waterbird species within the region of interest.
10.1186/s13567-023-01183-9	#359	2023	Bauzile et al. 2023	HP	H5N8	Europe	France	NA	Country	2016-2017			Examine and report the effects of reduced farm density of palmipeds (ducks, geese) in regions of France with high density on mitigating negative effects of HPAI outbreaks in poultry farms on production	Stochastic spatial farm-based compartmental model simulating HPAI spread with random infection and farm removal events due to culling of infected and at-risk flocks	Compartmental Model	Stochastic	Space-time survival model	SEIR	Avian-Avian	Poultry	No	No	No	Yes	Yes	Between-farms	Yes	Numerical simulations	Yes	No	1. Relative susceptibility of galliform farms 2. Relative infectivity of galliform farms 3. Effect of surveillance zones on transmission rate 4. Daily transmission rate in all departments but Landes 5. Daily transmission rate in Landes before 22 Jan 2017 6. Daily transmission rate in Landes between 22 Jan 2017 and 11 Feb 2017 7. Daily transmission rate in Landes after 11 Feb 2017 8. External tran…	Median (95%CI) (in Andronico et al.) 1. 0.20 (0.15, 0.27) 2. 0.39 (0.10, 0.85) 3. 0.58 (0.42, 0.80) 4. 0.23 (0.16, 0.31) 5. 0.31 (0.20, 0.47) 6. 0.53 (0.37, 0.72) 7. 0.28 (0.18, 0.40) 8. 0.86 (0.62, 1.15)		NA	The observed spatio-temporal distribution of outbreaks in France during the 2016–2017 epidemic of HPAI	https:// github. com/ bbauz ile/ Densi tyAna lysis_ AI.		Results showed that reducing farm density of palmipeds led to a reduction in reproduction numbers and epidemic magnitude; however, this measure would not have been effective at mitigating and preventing viral transmission, even if the additional control measures from 2016-17 were simultaneously implemented.	Study data were based on the 2016-17 H5N8 outbreak, which affected palmiped farms (ducks, geese) more significantly than other poultry farms (chickens, turkeys). Decreased farm density may not be as effective for other HPAI subtypes. Farm-to-farm transmission over large distances (>15km) was not accounted for in this study explicitly, but rather through a constant external force of infection. Con…
10.1371/journal.pcbi.1011375	#548	2024	Pinotti et al. 2024	NA	NA	NA	NA	NA	NA	NA			An agent-based model framework (EPINEST) is developed to aid in the understanding of how zoonotic pathogen transmission risk is mitigated or facilitated through livestock and poultry production and distribution networks, given their vast heterogeneities across regions.	Stochastic network model. It represents poultry markets as nodes and trading connections as edges, incorporating SEIR disease dynamics at the individual level and simulating transmission along the network based on contact and movement patterns.	Network model	Simulation	NA	SEIR	Avian-Avian	Poultry	No	No	No	Yes	No	Well-mixed	No	Numerical simulations	No	No	1. Mean latent period 2. Mean infectious period 3. Introduction rate 4. Inter-farm transmissibility 5. Exponent transmission kernel 6. Scale transmission kernel 7. Setting-specific transmission	1. 6 hours (ref) 2. 48 hours (ref) 3. 0.2 hours−1 (Assumed) 4. 0.0005 days−1 (Assumed) 5. 5 · 10−11 days−1 (Assumed) 6. 0.94 (ref) 7. 0.1 km (ref) 8. 0.2 (F), 1 (MM) 1 (M), 1 (V) (Assumed)		NA	NA	NA		EPINEST provides a useful framework that allows for the flexible simulation and assessment of epidemic dynamics in complex poultry production and distribution networks, including the incorporation of co-circulation of multiple pathogen strains.	Due to computational complexity, many assumptions and simplifications had to be made for this model, including using fixed behavioural parameters, assuming homogeneous poultry mixing, and excluding environmental transmission risk.
10.1038/s41467-024-44777-3	#816	2024	Sheen et al. 2024	HP	H5N1	NA	NA	NA	NA	NA			Develop and analyse a mathematical model that represents transmission of poultry viruses in markets and determine how the host mortality rate evolves when considering virulence and transmission associations in this setting	Deterministic compartmental ODE model with environmental transmission and migration between farms and markets	Compartmental Model	Deterministic	ODE	SEIRH	Avian-Avian	Poultry	No	No	No	Yes	Yes	Well-mixed	No	Numerical simulations	No	No	1. 1/average incubation period of the pathogen 2. 1/average infectious period of the pathogen 3. Per capita per day rate of migration of poultry from farms into markets 4. Per capita per day rate of migration of poultry out of markets 5. Birth rate of poultry to raise in markets 6. Relative efficacy of environmental transmission vs. transmission through contact 7. Baseline per capita per day rate…	1. 1/5 days (Chukwudi et al.) 2. 1/5 days (Tatár-Kis) 3. 10%/4 months (Assumed) 4. 1/5.5 days (Data collected in Madagascar) 5. 0 (Assumed to be negligible) 6. 1/365 days (Omiti et al.) 7. 1 (Assumed) 8. 1/5 days (Assumed to be the same as the average infectious period of an infectious poultry) 9. 1 (Assumed that cleaning normally does not occur) 10. Set according to virulence strategy 11. Set ac…		NA	NA	NA		In comparison to farms, Increased market turnover rate of poultry, as well as increased cleaning practices in the market environment leads to a reduction in the basic reproduction number in all virulence strategies examined.	The inclusion of increased poultry contact rates in the market environments scales the basic reproduction number; therefore, these potential effects on virulence changes are negligible. Consideration of multiple co-occurring infections may lead to different results.
10.1038/s41467-025-59554-z	#1019	2025	Rawson et al. 2025	HP	H5N1	Americas	United States	NA	Country	2023-2024			Use a stochastic metapopulation transmission model to simulate H5N1 transmission in cattle between 2023-2024 in the United States, and estimate state-level case underreporting in livestock, expected time-dependent positivity before export, and assess control measure effectiveness.	Stochastic compartmental SEIR model that captures random variability in transmission, herd movements, and outbreak detection through stochastic simulations.	Compartmental Model	Stochastic	ODE	SEIR	Livestock-Livestock	Cattle herds	No	No	No	No	Yes	Between-herds	Yes	Particle MCMC Bayesian evidence synthesis approach	Yes	No	β /γ ( transmission rate/recovery rate ) α Intra-state transmission coefficient σ Incubation rate γ Recovery rate Aasc Ascertainment rate scaling	β /γ: Prior Distribution - Uniform (0.05, 3); Posterior Median (95% Cr)- 1.864 (0.929–2.932) α : Prior Distribution - Uniform (0, 0.1); Posterior Median (95% Cr)- 0.063 (0.009–0.098) σ : Prior Distribution - Uniform (0.05, 2); Posterior Median (95% Cr)- 1.050 (0.199–1.956) γ : Prior Distribution - Uniform (0.05, 2); Posterior Median (95% Cr)- 1.084 (0.384–1.942) Aasc - Prior Distribution - Beta (…		The 2022 US Agricultural Census	The number of dairy herds in the United States and their respective populations. The first detection dates per state, based on observed H5N1 outbreaks between December 18, 2023, and December 2, 2024.	https://github.com/mrc-ide/cowflu.		Results showed that there is likely significant under-reporting of H5N1 in cattle, and the outbreaks that are known are a small proportion of the true epidemiological state. Differences in cattle herd population sizes and distributions have facilitated transmission in states on the West Coast. Interventions that are currently implemented and required appear to be insufficient for mitigating H5N1 …	The study required strong assumptions to be made in the absence of available epidemiological data, particularly regarding the probability of detecting and reporting infections in cattle herds. Probabilistic methods also had to be used to estimate cattle movements in 2024 in lieu of accurate and available data. This study also does not incorporate between-species transmission and spillover (e.g. p…
10.1016/j.apm.2025.116130	#3751	2025	Li et al. 2025	HP	H5N1	Asia	China	Zhejiang Province	Province	2022			Develop a compartmental model for highly pathogenic avian influenza (HPAI) transmission in chickens with the incorporation of vaccination and differing levels of immunity to determine the effectiveness of a mandatory vaccination program in China on reducing transmission.	Deterministic compartmental ODE model for HPAI in a closed poultry house, incorporating direct and environmental transmission, vaccination, and disease-induced mortality.	Compartmental Model	Deterministic	ODE	SPEIDR (+W) D: Dead P: Immunized W: Environmental Viral Load	Avian-Avian	Poultry	Yes	No	No	Yes	Yes	Well-mixed	Yes	Theoretical analysis and numerical simulations	Yes	No	Tin Age of the chicken introduced into henhouse Tout Age of the chicken removed to market 150* actual data βcc Chicken-chicken transmission rate βwc Environment-chicken transmission rate dE Incubation period of the virus dI Disease period of infected chickens p0 Normal elimination proportion of chickens in the whole fork during production period in the absence of HPAI pI Detecting rate of infecti…	Simulation parameters used: Tin: 1 (actual data) Tout: 150 (actual data) βcc: 0.5000–1.0000 [13,43] βwc: 0.0002–0.0003 [13,43] dE: 0.9–2.6 [44] dI: 3.5–5.5 [44] p0: 0.05 (actual data) pI: 0.3- 0.8 [13,43] pD: 0.6–1 [13,43] c0: 103.5 [45] W0:104.7 [45] dV: 28 [14] dd: 30 (actual data) θ: 0.8 [13] T1: 7–10 [38] T2: [38] Also many estimated parameters related to antibodies, protective effect followi…		Field survey carried out	Field investigation. Under the cooperation with the Zhejiang Provincial CADCP, we carried out an epidemiological investigation at the Yifan Ecological Farm, located in Hua Street, Yongkang, Jinhua City, Zhejiang Province (coordinates: 119.896288◦E and 28.94353◦N ). Throughout the investigation, we utilized a combination of questionnaires and interviews to gather comprehensive data on the producti…	NA		Results verify the policy requirement for flock antibody compliance (70%). Additionally, adhering to optimal vaccination timing is critical for ensuring vaccine efficacy, particularly in the context of flocks with maternal antibodies. It was also shown that the average mortality ratio increased when viral load increased, and the transmission risk ratio was larger for direct transmission compared …	Some key parameter values (e.g. effective protective rate of immunization, immunity waning) could not be directly obtained, therefore, prior immunity data associated with other HPAI H5N1 inactivated vaccines in chickens were used.
10.28919/cmbn/8199	#3765	2023	Gourram et al. 2023	AI	H5N1	Americas	Chile	NA	Country	NA			Use a continuous-time compartmental model for avian influenza transmission between humans and birds to determine effective control and treatment strategies for reducing severe cases of disease in the human population	Deterministic compartmental ODE model, including human and bird compartments, bird-human and human–human transmission, disease progression, complications, vaccination, and mortality effects.	Compartmental Model	Deterministic	ODE	SEIR	Avian-Human Human-Human	Unspecified birds	No	Yes	Yes	Yes	No	Well-mixed	Yes	Qualitative Analysis	No	No	NA	NA		NA	NA	NA		Results showed that public education campaigns, personal preventive measures, and medical treatment upon infection led to a reduction in symptomatic and asymptomatic human cases.	None reported.
10.1007/s40314-025-03167-1	#3823	2025	Bao & Han 2025	AI	NA	NA	NA	NA	NA	NA			Improve understanding of avian influenza transmission by using the Legendre spectral collocation method (LSCM) to solve stochastic time delay models that contain nonlinear incidence rates.	Stochastic time-delay compartmental model with nonlinear incidence, incorporating random fluctuations (white noise) to capture environmental and transmission uncertainties.	Compartmental Model	Stochastic	DDE	SEI,SIR	Avian-Avian Avian-Human Human-Human	Poultry	No	Yes	No	Yes	No	Well-mixed	No	Theoretical analysis and numerical simulations	No	No	a The number of newly imported poultry βa The contact rate between infected poultry and susceptible poultry μa The natural mortality rate of poultry δa The disease mortality rate of poultry h The number of newly imported humans βh The contact rate between susceptible humans and infected poultry μh The natural mortality rate of humans δh The disease mortality rate of humans θh The human recovery r…	NA		NA	NA	NA		The LSCM approach provides more accurate numerical simulations with smaller errors compared to the Euler method when examining both the deterministic and stochastic model versions. Sufficient conditions for pathogen extinction in both human and avian populations were also determined for the stochastic model.	None reported.
10.3390/math11194199	#3858	2023	Kong et al. 2023	HPAI/LPAI	H7N9	NA	NA	NA	NA	NA			Develop and analyze a stochastic avian influenza model with two pathogenic virus strains to study transmission from poultry to humans in a random environment, determine conditions for disease persistence or extinction, derive thresholds for spread under stochastic effects, and verify theoretical findings using numerical simulations.	Stochastic compartmental model with white noise representing environmental randomness in avian-to-human influenza transmission.	Compartmental Model	Stochastic	ODE/SDE	SEI,SIR	Avian-Avian Avian-Human Human-Human	Poultry	No	Yes	No	Yes	No	Well-mixed	No	Theoretical analysis and numerical simulations	No	No	A constant input rate of poultry populations B constant input rate of human populations 0 ≤ a ≤ 1 represents the proportion of poultry infected with low pathogenic A(H7N9) virus in recruitment (show as disease-free). d is the output rate in the poultry industry, including natural deaths and sales. ρ is the natural mortality of human beings. ξ is the mortality of Ia(t) caused by highly pathogenic …	A = 15 B = 7 α1 = α2 = 0.0001 η1 = η2 = 0.0001 υ1 = υ2 = 0.0005 d = 0.1033 ξ = 0.6 ρ = 1/(75 × 365) δ = 0.08 γ = 0.04 a = 0.007 β1 = 0.005 β2 = 0.034 H = 500 Parameters chosen from prior paper based on other outbreak data		NA	NA	NA		The stochastic avian influenza model showed that under small environmental noise, the disease can reach a stationary distribution, while large noise intensity may drive the disease to extinction. Analytical results established the existence and uniqueness of global positive solutions, thresholds for disease persistence or extinction, and conditions for an ergodic stationary distribution. Numerica…	Parameters assumed independent; only one type of stochastic process (white noise) used; model not fitted to real outbreak data; extensions needed to explore other stochastic processes and more realistic parameter dependencies.
10.28924/2291-8639-23-2025-81	#3878	2025	Olaniyi et al. 2025	NA	NA	NA	NA	NA	NA	NA			Develop a mathematical model to examine transmission of avian influenza between and within humans and birds by considering population stratification of humans according to awareness (informed, uninformed) for the susceptible population, and isolation (isolated, not isolated) for the infected population. Time-dependent control measures (education, vaccination, treatment, culling) are included to a…	Deterministic compartmental ODE model. It divides the human population into multiple compartments based on awareness, vaccination, infection, isolation, and recovery.	Compartmental Model	Deterministic	ODE	SI-SIR	Avian-Avian Avian-Human Human-Human	Unspecified birds	No	Yes	Yes	Yes	No	Well-mixed	Yes	Theoretical analysis and numerical simulations	No	No	Λh Recruitment rate of human population Λb Recruitment rate of bird population βh Transmission probability of infection in humans βb Transmission probability of infection in birds μh Natural mortality rate of humans μb Natural mortality rate of birds α Progression rate of uninformed susceptible to informed class τ1 Spontaneous recovery rate in I1h θ Modification parameter due to infectiousness in…	Λh 30 [8, 38] Λb 1000 [8, 38] βh 6 × 10−7 [8, 38] βb 2 × 10−6 [8, 38] μh 1 70×365 [8, 38] μb 0.06 Assumed α 0.002 Assumed τ1 0.05 [8, 38] θ 0.55 Assumed ψ 0.007 Assumed τ2 0.07 Assumed σ 0.005 Assumed ρ 0.02 Assumed		NA	NA	NA		While various combinations of three different control strategies resulted in decreased transmission, the most effective reduction in cases in both human and birds was found to occur when the joint implementation of vaccinations, treatment with isolation, and culling of infected birds was applied.	None reported.
10.3934/era.2023222	#3880	2023	Kang et al. 2023	NA	NA	NA	NA	NA	NA	NA			Examine effects of adaptive control measures in humans (education and treatment) and avian populations (culling) on avian influenza transmission	Deterministic compartmental ODE SI-SEIR model with optimal control for poultry culling, human education, and treatment.	Compartmental Model	Deterministic	ODE	SI-SIR	Avian-Avian Avian-Human Human-Human	Poultry	No	Yes	Yes	Yes	No	Well-mixed	Yes	Theoretical analysis and numerical simulations	Yes (adaptive parameter estimation)	No	Λa new recruitment of poultry βa transmission rate from infectious poultry to susceptible poultry and humans μa natural death rate of poultry δa disease-related death rate of poultry Λh new recruitment of humans βh transmission rate from infectious poultry to susceptible poultry and humans μh natural death rates of humans δh disease-related death rates of humans γ recovery rate of infectious huma…	Λa: 1000/245 day−1 [8, 29] βa: 8.1 × 10−6 day−1 Assumed μa: 1/245 day−1 [8, 29] δa: 6/400 day−1 Assumed Λh: 2000/36, 500 day−1 [8, 29] βh: 2 × 10−9 day−1 [8, 29] μh: 5.48 × 10−5 day−1 [8, 30] δh: 0.001 day−1 [8, 30] γ: 0.1 day−1 [8, 30] *the value of u1(t) can be determined according to the slaughtering range, for example, u1(t) = 0.05 means the epidemic can be controlled if 5% of the total numbe…		NA	NA	NA		Rapid deployment of control measures is necessary to effectively prevent avian influenza transmission in humans and poultry, and culling of infected poultry is necessary to effectively remove the pathogen source.	This study only considers a deterministic model and does not include random effects such as environmental noise and temporal factors.
10.1007/s00332-022-09885-8	#3881	2023	Zhou et al. 2023	NA	NA	NA	NA	NA	NA	NA			Develop and analyze a stochastic avian influenza model that includes both avians and humans, and incorporates a nonlinear incidence rate in the avian population as well as the psychological impacts of reported human cases on human transmission.	Stochastic compartmental ODE model with nonlinear incidence, where stochastic noise affects disease transmission and progression in avian and human populations, including behavioural/psychological effects in humans.	Compartmental Model	Stochastic	ODE	SVI,SIR	Avian-Avian Avian-Human	Unspecified birds	No	Yes	Yes	Yes	No	Well-mixed	No	Theoretical analysis and numerical simulations.	No	No	pi: Recruitment rate of the avian populations p Vaccinated coverage of the susceptible avian population μ Natural death rate of the avian populations α Additional disease rate of the infected avian population pi_h Recruitment rate of the human population μh Natural death rate of the human population q Immune loss rate of the recovered human population αh Additional disease rate of the infected hu…	pi: 10 (Literature) p: 0.3 (Literature) μ: 0.01 (Literature) α: 0.06 (Literature) pi_h: 5 (Literature) μh: 1/(70×365) (Literature) q: 0.2 (Estimated) αh: 3/(35×365) (Literature) δ: 0.1 (Estimated) *parameters seem to related to H5N6 possibly? Similar to previous publications (Liu et al. 2015; Jiang et al. 2020; Khan et al. 2019), we assume that the psychological effect function f3(Ih) = 1 + cI 2 …		NA	NA	NA		The effective mitigation and elimination of avian influenza is dependent on stochastic noise, the nonlinear incidence rate (avian population), and psychological impacts (human population).	None reported.
https://doi.org/10.1016/j.aml.2023.108884	#3955	2024	Li et al. 2024	NA	NA	NA	NA	NA	NA	NA			Develop and analyze a partially diffusive mathematical model for avian influenza that incorporates environmental transmission and spatial heterogeneity to determine the global stability of the disease-free equilibrium when the basic reproduction number equals 1, thereby extending previous analyses of the model’s dynamics and steady states.	Partially diffusive compartmental model with environmental transmission and spatial heterogeneity.	Compartmental Model	Deterministic	PDE	SI-SIR(+E)	Avian-Avian Avian-Human Human-Human	Wild birds&Poultry	Yes	Yes	Yes	Yes	No	Well-mixed	No	Theoretical analysis	No	No	β(x): transmission rate (between birds, poultry, and humans depending on the compartment) γ(x): recovery rate (infected humans → recovered) µ(x): natural mortality rate δ(x): disease-induced mortality rate ξ(x): rate of viral shedding into the environment h(x): decay rate of the virus in the environment η(x): environmental transmission rate (infection from u5, the “environmental virus” compartmen…	NA		NA	NA	NA		Disease-free equilibrium is globally asymptotically stable when R0=1, showing the disease will die out regardless of initial infection levels, extending previous analyses to the critical threshold case.	None reported.
https://doi.org/10.1016/j.cnsns.2024.107981	#3908	2024	Tadmon et al. 2024	NA	H7N9	NA	NA	NA	NA	NA			Develop a mathematical model for avian influenza in humans and birds that incorporates environmental transmission and viral mutation that increases spillover risk, and evaluate the effect and cost-effectiveness of various control measures (vaccination, environmental sanitation, information, quarantine, treatment).	Deterministic compartmental ODE model (two-strain avian–human system with environmental transmission).	Compartmental Model	Deterministic	ODE	SIC-SIIR	Avian-Avian Avian-Human Human-Human	Poultry	Yes	Yes	No	No	No	Well-mixed	Yes	Numerical simulations	No	No	Λp, Λh: recruitment rates (poultry & humans) βv, βe, βh, τp, τe: transmission rates (poultry, environment, human) δp, δh: natural death rates µp, µh1, µh2: disease-induced death rates ϵ: mutation rate (avian → human strain) γ: human recovery rate (mutant strain) κ: half-saturation constant (environment) φ, ξ: virus emission & decay rates	βv = 2 (per week per ind) τe = 0.1 βe = 6 φ = 10⁴ κ = 10⁶ γ = 0.01 δh = 0.015 µh1 = 1; µh2 = 0.06 τp = 0.6 µp = 1 They did a Sensitivity analysis and βh, Λp, and Λh have the strongest positive impact on R₀ (Table 2) ϵ = 0.001		NA	NA	NA		Results showed that the most effective strategy for controlling avian influenza in both populations is vaccination of poultry, while treatment and education are effective measures for the human population. The most cost-effective measure was found to be quarantine of infected human cases when viral mutation is considered.	Time delays between public education campaigns and public behaviour changes were not considered. All interventions were also assumed to have the same cost in the cost-effectiveness analysis.
https://doi.org/10.1140/epjp/s13360-023-04533-w	#4072	2023	Anwar et al. 2023	NA	NA	NA	NA	NA	NA	NA			Use a backpropagated Bayesian regularization neural network (BBR-NN) to numerically solve nonlinear delayed avian influenza epidemic models (DAI-EM) and determine its capability to reproduce solutions generated by the Adams solver for differential equations with regards to key parameters related to avian influenza transmission in birds and humans.	Deterministic delayed compartmental ODE model capturing avian–human transmission dynamics	Compartmental Model	Deterministic	ODE	SI-SIR	Avian-Avian Avian-Human	Poultry	No	Yes	No	Yes	No	Well-mixed	No	Numerical simulation and Bayesian regularization neural network analysis (BBR-NN) with error and regression evaluation.	No	No	Table 1: νv: Births/recruits in avian = 1000/245 αv: Transmission (avian→avian) = 5.1×10⁻⁴ ωv: Natural mortality (avian) = 1/245 ηv: Disease mortality (avian) = 1/400 η1: Slaughter (susceptible avian) = 0.12 η2: Slaughter (infected avian) = 0.03 νm: Births/recruits in humans = 2000/36500 αm: Transmission (avian→human) = 2×10⁻⁶ ωm: Natural mortality (human) = 5.48×10⁻⁵ ηm: Disease mortality (human…	Assumed		Generated synthetic benchmark data using numerical solvers: They applied the Adams predictor–corrector scheme to simulate the nonlinear delay differential equations (DAI-EM) under different scenarios. The data points (trajectories of compartments: susceptible avian, infected avian, susceptible human, infected human, and removed human) were generated over time with a step size of 0.2, up to 200 un…	synthetic datasets from numerical solutions of their own model equations, with parameter values set in ranges rather than fitted from actual data	NA		The Backpropagated Bayesian Regularization Neural Network (BBR-NN) accurately solved the delayed avian influenza epidemic model (DAI-EM), producing numerical solutions consistent with benchmark results from the Adams solver. The model demonstrated high accuracy and reliability, with errors ranging between 10⁻⁴ and 10⁻⁸ across scenarios. Simulation analyses using regression curves, mean square err…	None reported.
https://doi.org/10.1007/s11071-024-10785-7	#3914	2024	Yang & Wang 2025	NA	NA	NA	NA	NA	NA	NA			Develop and analyze a stochastic model with time delays and spatial diffusion on complex networks for avian influenza in humans and birds, with the inclusion of viral mutations. Evaluate the effectiveness of control measures, namely, culling of birds and treatment of infected humans.	Network-based compartmental model with time delays and reaction–diffusion between poultry and human subnetworks.	Network Model	Simulation	PDE	SI-SIIR	Avian-Avian Avian-Human Human-Human	Poultry	Yes	Yes	No	Yes	No	Well-mixed	Yes	Numerical simulations	No	No	sim values include: Λₐ=1000/245 d⁻¹, Λₕ=2000/36500 d⁻¹, βₐ=5.1×10⁻⁴, βₐₕ=2×10⁻⁶, βₘₕ=1.5×10⁻⁸, μₐ=1/245, μₕ=5.48×10⁻⁵, δₐ=1/400, δₕ=0.001, δₘ=0.0001, γₕ=0.2, γₘ=0.1, m=0.1, cₕ=0.5, cₘ=0.7, αₕ=αₘ=0.0003, qᵣ₁=0.05, qᵣ₂=0.055, σᵣ₁=0.08, σᵣ₂=0.06, D=0.01, G=0.03 (day⁻¹)	Values chosen “motivated by” prior literature [refs 6–9,14,17,27,38]; synthetic (no empirical calibration)		NA	NA	NA		Both optimal and near-optimal control strategies lead to similar results in terms of decreasing the number of avian influenza cases in humans and birds towards zero, as well as decreasing the number of human cases with a mutated viral strain prior to stabilizing; however, while the near-optimal control strategy has reduced effectiveness, it is more cost-efficient. Increasing time delays also cont…	Noise perturbation is only considered in the context of mortality rate; however, another approach could consider proportional noise related to the density for each model equation. As well, environmental fluctuations can impact viral transmission which might be better reflected with lévy noise.
https://doi.org/10.1016/j.chaos.2024.114710	#3944	2024	Jiao & Liu 2024	NA	NA	NA	NA	NA	NA	NA			Incorporate time delay into a nonsmooth Filippov avian-only influenza model with threshold culling strategies and investigate how time delay and threshold values affect system dynamics, including stability of equilibria, existence of Hopf and sliding bifurcations, and discontinuity-induced global bifurcations, to evaluate challenges to controlling avian influenza in birds.	Deterministic delay Filippov compartmental ODE model for avian-only influenza, with susceptible and infected bird compartments, incorporating incubation-period delay, threshold-based culling/intervention, logistic growth, and disease-induced mortality.	Compartmental Model	Deterministic	ODE	SI	Avian-Avian	Unspecified birds	No	No	Yes	Yes	No	Well-mixed	Yes	Theoretical analysis and numerical simulations	No	No	NA	NA		NA	NA	na		The delayed Filippov avian-only influenza model showed that culling strategies based on susceptible and infected thresholds could successfully control outbreaks under certain conditions. Analytical and numerical results indicated that, depending on threshold values, time delay, and initial conditions, the system could converge to globally or locally stable equilibria, stable periodic solutions, o…	None reported.
https://doi.org/10.1186/s13662-025-03936-6	#4099	Corrected 2025	Ismail et al. 2025	HP	H7N9	NA	NA	NA	NA	NA			Use a mathematical model that incorporates logistic growth with delays and control measures (culling and education) to understand the effects on avian influenza transmission dynamics and determine the optimal culling control strategy.	Deterministic SI-SEIR compartmental model with time delays, culling, and avian-to-human transmission.	Compartmental Model	Deterministic	DDE	SI-SEIR	Avian-Avian Avian-Human Human-Human	Unspecified birds	No	Yes	Yes	Yes	No	Well-mixed	Yes	Theoretical analysis and numerical simulations	No	No	m, k, β1, d1, μa, δ, d2, Λ, β2, β3, μh, σ, k1, α, γ	Table 1: some from literature (e.g., β1=0.6 [43], β2=0.003 [44], β3=0.2 [44], α=0.3445 [20], γ=0.61 [45]) and others assumed (d1=0.02, d2=0.02, Λ=0.4, μh=0.15, σ=0.6, k1=0.3)		NA	NA	NA		Numerical simulations showed that the most effective control strategy was a combined approach (culling of susceptible and infected birds, and implementing an education campaign); however, it was noted that the effect of the education campaign was not significant. Therefore, the joint implementation of culling susceptible and infected birds could successfully eradicate the disease.	None reported.
https://doi.org/10.1007/s12346-024-01057-1	#4201	2024	Li & Nie 2024	AI	H5Nx, H7Nx, H7Nx	NA	NA	NA	NA	NA			Develop and analyze a reaction-diffusion mathematical model for avian influenza that incorporates immunization and various transmission pathways, and evaluate the spatio-temporal effects of viral incubation in human and poultry populations, as well as non-local and delayed diffusion rates.	Deterministic compartmental PDE model with human, poultry, and environmental virus compartments, including diffusion, incubation delay, and vaccination.	Compartmental Model	Deterministic	PDE	SEIR-SVEI	Avian-Avian Avian-Human	Poultry	Yes	Yes	No	Yes	No	Well-mixed	No	Theoretical analysis and numerical simulations	No	No	Recruitment (Λh, Λp), transmission β1–β4, natural death d, μ, recovery γ1, γ2, removal δ1, δ2, diffusion D1–D5, vaccination α, immunization η, virus release α1, decay ξ, human protection ρ, incubation delays τ1 (human), τ2 (poultry)	Theoretical; functional forms allowed to vary with space (x). No empirical calibration provided		NA	NA	NA		Results highlight the importance of considering spatial heterogeneity to accurately estimate and understand disease risk. Viral decay rates in the environment are also key factors in viral persistence, indicating the importance of environmental cleaning as well as vaccination in avian influenza control. Increased viral incubation periods resulted in disease spread across regions, though the virus…	Assumptions of fixed spatial boundaries neglect to account for the risk-responsive behaviour of populations to safer regions. Seasonality was also not considered in the model despite its importance in avian influenza transmission.
https://doi.org/10.1186/s13662-025-03950-8	#4578	2025	Chen & Xiang 2025	HP	H5N1	NA	NA	NA	NA	NA			Develop and analyze a mathematical model for H5N1 transmission that incorporates a non-linear incidence rate, media reporting, and control measures.	Deterministic compartmental ODE model with nonlinear incidence, vaccination, isolation, behavioural feedback, and disease-induced mortality.	Compartmental Model	Deterministic	ODE	SVEQIR (Susceptible, Vaccinated, Exposed, Quarantined, Infectious, Recovered).	Human-Human	No	No	Yes	No	No	No	Well-mixed	Yes	Theoretical analysis and numerical simulations	No	No	Λ, β, m, μ, τ, θ, κ, α, ξ, σ, η, δ, γ, d (see Table 1 definitions).	Symbolic/theoretical		NA	NA	NA		Numerical simulation results demonstrated that the greatest effect on reducing infections is the simultaneous implementation of control measures that focus on transmission mitigation (e.g. public awareness, masks, physical distancing), vaccination, and treatment. Measures that solely aim to mitigate transmission are not effective over the long term.	None reported.
https://doi.org/10.1016/j.jfranklin.2023.12.034	#4629	2024	Li et al. 2024	AI	H7N9	Asia	China	NA	Country	2014			Develop and analyze a stochastic SIQR model for H7N9 in poultry with general incidence, Markovian environmental switching, and a hybrid strategy of vaccination and elimination to assess the effects of quarantine, control measures, and environmental variability on disease persistence and multi-wave outbreaks.	Stochastic SIQR compartmental model with general incidence, Markovian environmental switching, and hybrid vaccination–elimination strategy	Compartmental Model	Stochastic	ODE with Markov switching	SIQR	Avian-Avian	Poultry	Yes	No	No	Yes	No	Well-mixed	Yes	Theoretical analysis and numerical simulations	No	No	Λ, μ, α1, α2, β ζ(t), γ, p, q, δ, ε (plus	Nominal per-week values (Table 4.2) Λ=30, γ=1, p=0.05, q=0.1667, μ=0.01, α1= α2= 0.0175, ε=1, δ=0.36, α3 =0.3953, β=0.013 (for deterministic model). Markov regimes: β1= 0.01, β2=0.02. generator:		China Ministry of Agriculture poultry farm serological surveillance (monthly, 2014)	Monthly counts: number of samples, positives, positive rate (%) by month (2014)	https: //www.gov.cn/zhengce/zhengceku/2022-01/09/content_5667274.htm		Environmental stochasticity strongly influences H7N9 dynamics, causing recurrent outbreaks and multi-wave transmission. Quarantine and hybrid vaccination–elimination strategies effectively reduce transmission, but environmental switching can cause resurgence, highlighting the need for continuous monitoring and adaptive control.	None reported.
